# Supplementary material for: iADRGSE: A Graph-Embedding and Self-Attention Encoding for Identifying Adverse Drug Reaction in the Earlier Phase of Drug Development
Source: Int J Mol Sci. 2022 Dec 19;23(24):16216. doi: 10.3390/ijms232416216 (PMC9786008; doi:10.3390/ijms232416216)
Supplement: Supplementary file 1 [file ijms-23-16216-s001.zip]

Archive with 3 entries (2 files):
- ijms-2081955-supplementary/Supplementary Tables/
- ijms-2081955-supplementary/Supplementary Tables/Supplementary Table S1.pdf
- ijms-2081955-supplementary/Supplementary Tables/Supplementary Table S2.xlsx
