# Supplementary material for: iADRGSE: A Graph-Embedding and Self-Attention Encoding for Identifying Adverse Drug Reaction in the Earlier Phase of Drug Development
Source: Int J Mol Sci. 2022 Dec 19;23(24):16216. doi: 10.3390/ijms232416216 (PMC9786008; doi:10.3390/ijms232416216)
Supplement: Supplementary file 1 [file ijms-23-16216-s001.zip › ijms-2081955-supplementary/Supplementary Tables/Supplementary Table S2.xlsx]

## Sheet: Supplementary Tables S1
Explanation:The true and predicted values of the top 100 drugs;1 means that the label is present, 0 means no.
Drug information				Prediction values																												True values
id	index	loss	DRUG_NAME	label1	label2	label3	label4	label5	label6	label7	label8	label9	label10	label11	label12	label13	label14	label15	label16	label17	label18	label19	label20	label21	label22	label23	label24	label25	label26	label27		label1	label2	label3	label4	label5	label6	label7	label8	label9	label10	label11	label12	label13	label14	label15	label16	label17	label18
1	1822	1.02995	Risperidone	1	1	1	1	1	1	1	1	1	1	1	1	1	1	1	1	1	1	1	1	1	1	1	1	1	1	0		1	1	1	1	1	1	1	1	1	1	1	1	1	1	1	1	1	1
2	505	1.20101	Cyclophosphamide	1	1	1	1	1	1	1	1	1	1	1	1	1	1	1	1	1	1	1	1	1	1	1	1	0	0	0		1	1	1	1	1	1	1	1	1	1	1	1	1	1	1	1	1	1
3	1053	1.41455	Ifosfamide	1	1	1	1	1	1	1	1	1	1	1	1	1	1	1	1	1	1	1	1	1	1	1	1	0	0	0		1	1	1	1	1	1	1	1	1	1	1	1	1	1	1	1	1	1
4	1326	1.59449	Methotrexate	1	1	1	1	1	1	1	1	1	1	1	1	1	1	1	1	1	1	1	1	1	1	1	1	0	0	0		1	1	1	1	1	1	1	1	1	1	1	1	1	1	1	1	1	1
5	777	1.64194	Estrone sulfate	1	1	1	1	1	1	1	1	1	1	1	1	1	1	1	1	1	1	1	1	1	1	1	1	0	0	0		1	1	1	1	1	1	1	1	1	1	1	1	1	1	1	1	1	1
6	1515	1.70079	Omeprazole	1	1	1	1	1	1	1	1	1	1	1	1	1	1	1	1	1	1	1	1	1	1	0	0	0	0	0		1	1	1	1	1	1	1	1	1	1	1	1	1	1	1	1	1	1
7	2057	1.7759	Thioridazine	1	1	1	1	1	1	1	1	1	1	1	1	1	0	1	1	1	1	1	1	0	0	1	0	0	0	0		1	1	1	1	1	1	1	1	1	1	1	1	1	0	1	1	1	1
8	1719	1.77835	Pregabalin	1	1	1	1	1	1	1	1	1	1	1	1	1	1	1	1	1	1	1	1	1	1	1	1	1	1	0		1	1	1	1	1	1	1	1	1	1	1	1	1	1	1	1	1	1
9	889	1.78296	Folic acid	1	1	1	1	1	1	1	1	1	1	1	1	1	1	1	1	1	1	1	1	1	1	1	1	0	0	0		1	1	1	1	1	1	1	1	1	1	1	1	1	1	1	1	1	1
10	1327	1.82126	Methotrexate sodium	1	1	1	1	1	1	1	1	1	1	1	1	1	1	1	1	1	1	1	1	1	1	1	1	0	0	0		1	1	1	1	1	1	1	1	1	1	1	1	1	1	1	1	1	1
11	754	1.953	Escitalopram	1	1	1	1	1	1	1	1	1	1	1	1	1	1	1	1	1	1	1	1	1	1	1	1	0	1	0		1	1	1	1	1	1	1	1	1	1	1	1	1	1	1	1	1	1
12	2060	1.9596	Thiotepa	1	1	1	1	1	1	1	1	1	1	1	1	1	1	1	1	1	1	1	1	1	1	0	0	0	1	0		1	1	1	1	1	1	1	1	1	1	1	1	1	1	1	1	1	1
13	2110	1.98675	Trametinib	1	1	1	1	1	1	1	1	1	1	1	1	1	1	1	1	1	1	1	1	1	1	0	0	0	0	0		1	1	1	1	1	1	1	1	1	1	1	1	1	1	1	1	1	1
14	483	2.05172	Conjugated estrogens	1	1	1	1	1	1	1	1	1	1	1	1	1	1	1	1	1	1	1	1	1	1	1	1	0	0	0		1	1	1	1	1	1	1	1	1	1	1	1	1	1	1	1	1	1
15	521	2.07635	Dabrafenib	1	1	1	1	1	1	1	1	1	1	1	1	1	1	1	1	1	1	1	1	1	1	0	0	0	0	0		1	1	1	1	1	1	1	1	1	1	1	1	1	1	1	1	1	1
16	1516	2.08334	Omeprazole magnesium	1	1	1	1	1	1	1	1	1	1	1	1	1	1	1	1	1	1	1	1	1	1	0	0	0	0	0		1	1	1	1	1	1	1	1	1	1	1	1	1	1	1	1	1	1
17	944	2.10916	Gemifloxacin mesylate	1	1	1	1	1	1	1	1	1	1	1	1	1	1	1	1	1	1	1	1	1	0	0	0	0	0	0		1	1	1	1	1	1	1	1	1	1	1	1	1	1	1	1	1	1
18	1872	2.1254	Selenium sulfide	0	1	0	0	0	0	0	0	0	0	0	0	0	0	0	0	0	0	0	0	0	0	0	0	0	0	0		0	1	0	0	0	0	0	0	0	0	0	0	0	0	0	0	0	0
19	1683	2.17495	Pomalidomide	1	1	1	1	1	1	1	1	1	1	1	1	1	1	1	1	1	1	1	1	1	1	1	1	1	1	0		1	1	1	1	1	1	1	1	1	1	1	1	1	1	1	1	1	1
20	1624	2.22922	Perphenazine	1	1	1	1	1	1	1	1	1	1	1	1	1	1	1	1	1	1	1	1	0	0	1	0	0	0	0		1	1	1	1	1	1	1	1	1	1	1	1	1	1	1	1	1	1
21	1577	2.23862	Paroxetine mesylate	1	1	1	1	1	1	1	1	1	1	1	1	1	1	1	1	1	1	1	1	1	1	1	1	1	0	0		1	1	1	1	1	1	1	1	1	1	1	1	1	1	1	1	1	1
22	433	2.28562	Citalopram	1	1	1	1	1	1	1	1	1	1	1	1	1	1	1	1	1	1	1	1	1	1	1	1	0	0	0		1	1	1	1	1	1	1	1	1	1	1	1	1	1	1	1	1	1
23	1733	2.30772	Prochlorperazine	1	1	1	1	1	1	1	1	1	1	1	1	1	0	1	1	1	1	1	1	0	0	1	0	0	0	0		1	1	1	1	1	1	1	1	1	1	1	1	1	1	1	1	1	1
24	943	2.32063	Gemifloxacin	1	1	1	1	1	1	1	1	1	1	1	1	1	1	1	1	1	1	1	1	1	0	0	0	0	0	0		1	1	1	1	1	1	1	1	1	1	1	1	1	1	1	1	1	1
25	1573	2.32842	Paroxetine	1	1	1	1	1	1	1	1	1	1	1	1	1	1	1	1	1	1	1	1	1	1	1	1	0	1	0		1	1	1	1	1	1	1	1	1	1	1	1	1	1	1	1	1	1
26	403	2.36427	Chlorpromazine	1	1	1	1	1	1	1	1	1	1	1	1	1	1	1	1	1	1	1	1	0	0	1	0	0	0	0		1	1	1	1	1	1	1	1	1	1	1	1	1	1	1	1	1	1
27	1964	2.36935	Sulfur hexafluoride	1	1	1	1	1	1	1	1	1	0	1	1	0	1	0	0	1	0	0	0	0	0	0	0	0	0	0		1	1	1	1	1	1	1	1	1	0	1	1	1	1	0	0	1	0
28	1455	2.44498	Nefazodone hydrochloride	1	1	1	1	1	1	1	1	1	1	1	1	1	1	1	1	1	1	1	1	1	1	0	0	0	0	0		1	1	1	1	1	1	1	1	1	1	1	1	1	1	1	1	1	1
29	1699	2.46679	Pramipexole	1	1	1	1	1	1	1	1	1	1	1	1	1	1	1	1	1	1	1	1	1	1	1	1	0	0	0		1	1	1	1	1	1	1	1	1	1	1	1	1	1	1	1	1	1
30	712	2.4984	Enalapril maleate	1	1	1	1	1	1	1	1	1	1	1	1	1	1	1	1	1	1	1	1	1	0	0	0	0	0	0		1	1	1	1	1	1	1	1	1	1	1	1	1	1	1	1	1	1
31	1226	2.55018	Loratadine	1	1	1	1	1	1	1	1	1	1	1	1	1	1	1	1	1	1	1	1	1	0	0	0	0	0	0		1	1	1	1	1	1	1	1	1	1	1	1	1	1	1	1	1	1
32	2160	2.55443	Trovafloxacin mesylate	1	1	1	1	1	1	1	1	1	1	1	1	1	1	1	1	1	1	1	1	1	0	0	0	0	0	0		1	1	1	1	1	1	1	1	1	1	1	1	1	1	1	1	1	1
33	2208	2.56945	Vinflunine	1	1	1	1	1	1	1	1	1	1	1	1	1	1	1	1	1	1	1	1	1	1	0	0	0	0	0		1	1	1	1	1	1	1	1	1	1	1	1	1	1	1	1	1	1
34	1927	2.59754	Sorafenib	1	1	1	1	1	1	1	1	1	1	1	1	1	1	1	1	1	1	1	1	1	1	0	0	0	0	0		1	1	1	1	1	1	1	1	1	1	1	1	1	1	1	1	1	1
35	2067	2.60876	Ticagrelor	1	1	1	1	1	1	1	1	1	1	1	1	1	1	1	1	1	1	1	1	1	1	0	0	0	0	0		1	1	1	1	1	1	1	1	1	1	1	1	1	1	1	1	1	1
36	1139	2.6355	Ketorolac	1	1	1	1	1	1	1	1	1	1	1	1	1	1	1	1	1	1	1	1	1	0	0	0	1	1	0		1	1	1	1	1	1	1	1	1	1	1	1	1	1	1	1	1	1
37	1608	2.64555	Pentobarbital	1	1	1	1	1	1	1	1	1	1	1	0	1	0	0	1	0	1	0	0	0	0	0	0	0	0	0		1	1	1	1	1	1	1	1	1	1	1	0	1	0	0	1	0	1
38	1218	2.64599	Lomefloxacin hydrochloride	1	1	1	1	1	1	1	1	1	1	1	1	1	1	1	1	1	1	1	0	1	0	0	0	0	0	0		1	1	1	1	1	1	1	1	1	1	1	1	1	1	1	1	1	1
39	1390	2.64763	Mitoxantrone	1	1	1	1	1	1	1	1	1	1	1	1	1	1	1	1	1	1	1	1	1	1	0	0	0	0	0		1	1	1	1	1	1	1	1	1	1	1	1	1	1	1	1	1	1
40	938	2.70726	Gefitinib	1	1	1	1	1	1	1	1	1	1	1	1	1	1	1	1	1	1	1	1	1	1	0	0	0	0	0		1	1	1	1	1	1	1	1	1	1	1	1	1	1	1	1	1	1
41	1380	2.70748	Minocycline	1	1	1	1	1	1	1	1	1	1	1	1	1	1	1	1	1	1	1	1	1	1	1	1	0	0	0		1	1	1	1	1	1	1	1	1	1	1	1	1	1	1	1	1	1
42	578	2.73737	Dexlansoprazole	1	1	1	1	1	1	1	1	1	1	1	1	1	1	1	1	1	1	1	1	1	1	0	0	0	0	0		1	1	1	1	1	1	1	1	1	1	1	1	1	1	1	1	1	1
43	886	2.74526	Fluvastatin sodium	1	1	1	1	1	1	1	1	1	1	1	1	1	1	1	1	1	1	1	1	1	1	0	0	0	0	0		1	1	1	1	1	1	1	1	1	1	1	1	1	1	1	1	1	1
44	2129	2.74572	Triazolam	1	1	1	1	1	1	1	1	1	1	1	1	1	1	1	1	1	1	1	1	1	1	0	0	0	1	0		1	1	1	1	1	1	1	1	1	1	1	1	1	1	1	1	1	1
45	1878	2.76285	Sertaconazole nitrate	1	1	1	0	0	0	1	0	0	0	0	0	1	0	0	0	0	0	0	0	0	0	0	0	0	0	0		1	1	1	0	0	0	1	0	0	0	0	0	1	0	0	0	0	0
46	902	2.79908	Fosinopril sodium	1	1	1	1	1	1	1	1	1	1	1	1	1	1	1	1	1	1	1	0	1	0	0	0	0	0	0		1	1	1	1	1	1	1	1	1	1	1	1	1	1	1	1	1	1
47	1554	2.80544	Paliperidone	1	1	1	1	1	1	1	1	1	1	1	1	1	1	1	1	1	1	1	1	1	1	1	1	1	0	0		1	1	1	1	1	1	1	1	1	1	1	1	1	1	1	1	1	1
48	293	2.85978	Cabozantinib	1	1	1	1	1	1	1	1	1	1	1	1	1	1	1	1	1	1	1	1	1	1	0	0	0	0	0		1	1	1	1	1	1	1	1	1	1	1	1	1	1	1	1	1	1
49	1734	2.86017	Prochlorperazine edisylate	1	1	1	1	1	1	1	1	1	1	1	1	1	1	1	1	1	1	1	1	0	0	1	0	0	0	0		1	1	1	1	1	1	1	1	1	1	1	1	1	0	1	1	1	1
50	764	2.86644	Esomeprazole strontium	1	1	1	1	1	1	1	1	1	1	1	1	1	1	1	1	1	1	1	1	1	0	0	0	0	0	0		1	1	1	1	1	1	1	1	1	1	1	1	1	1	1	1	1	1
51	761	2.86974	Esomeprazole	1	1	1	1	1	1	1	1	1	1	1	1	1	1	1	1	1	1	1	1	1	1	0	0	0	0	0		1	1	1	1	1	1	1	1	1	1	1	1	1	1	1	1	1	1
52	2111	2.88126	Trametinib dimethyl sulfoxide	1	1	1	1	1	1	1	1	1	1	1	1	1	1	1	1	1	1	1	1	1	1	0	0	0	0	0		1	1	1	1	1	1	1	1	1	1	1	1	1	1	1	1	1	1
53	1791	2.88554	Ramiprilat	1	1	1	1	1	1	1	1	1	1	1	1	1	1	1	1	1	1	1	1	1	0	0	0	0	0	0		1	1	1	1	1	1	1	1	1	1	1	1	1	1	1	1	1	1
54	763	2.8885	Esomeprazole sodium	1	1	1	1	1	1	1	1	1	1	1	1	1	1	1	1	1	1	1	1	1	1	0	0	0	0	0		1	1	1	1	1	1	1	1	1	1	1	1	1	1	1	1	1	1
55	1707	2.90469	Pravastatin	1	1	1	1	1	1	1	1	1	1	1	1	1	1	1	1	1	1	1	1	1	1	1	0	0	0	0		1	1	1	1	1	1	1	1	1	1	1	1	1	1	1	1	1	1
56	1496	2.92572	Norfloxacin	1	1	1	1	1	1	1	1	1	1	1	1	1	1	1	1	1	1	1	1	1	0	0	0	0	0	0		1	1	1	1	1	1	1	1	1	1	1	1	1	1	1	1	1	1
57	1661	2.96545	Piperacillin	1	1	1	1	1	1	1	1	1	1	1	1	1	1	1	1	0	1	0	0	0	0	0	0	0	0	0		1	1	1	1	1	1	1	1	1	1	1	1	1	1	1	1	0	1
58	713	2.98159	Enalaprilat	1	1	1	1	1	1	1	1	1	1	1	1	1	1	1	1	1	1	1	0	1	0	0	0	0	0	0		1	1	1	1	1	1	1	1	1	1	1	1	1	1	1	1	1	1
59	1164	3.0549	Lercanidipine	1	1	1	1	1	1	1	1	1	1	1	1	1	1	1	1	1	1	1	1	1	0	0	0	0	0	0		1	1	1	1	1	1	1	1	1	1	1	1	1	1	1	1	1	1
60	1162	3.06215	Lenalidomide	1	1	1	1	1	1	1	1	1	1	1	1	1	1	1	1	1	1	1	1	1	1	1	1	0	0	0		1	1	1	1	1	1	1	1	1	1	1	1	1	1	1	1	1	1
61	1850	3.10276	Ruxolitinib	1	1	1	1	1	1	1	1	1	1	1	1	1	1	1	1	1	1	1	1	1	1	0	0	0	0	0		1	1	1	1	1	1	1	1	1	1	1	1	1	1	1	1	1	1
62	509	3.12686	Cyproheptadine hydrochloride	1	1	1	1	1	1	1	1	1	1	1	1	0	1	1	1	1	1	1	1	1	0	0	0	0	0	0		1	1	1	1	1	1	1	1	1	1	1	1	0	1	1	1	1	1
63	2133	3.1597	Trifluoperazine	1	1	1	1	1	1	1	1	1	1	1	1	1	1	1	1	1	1	1	1	0	0	1	0	0	0	0		1	1	1	1	1	1	1	1	1	1	1	1	1	0	1	1	1	1
64	2159	3.16631	Trovafloxacin	1	1	1	1	1	1	1	1	1	1	1	1	1	1	1	1	1	1	1	1	1	0	0	0	0	0	0		1	1	1	1	1	1	1	1	1	1	1	1	1	1	1	1	1	1
65	1264	3.17092	Maraviroc	1	1	1	1	1	1	1	1	1	1	1	1	1	1	1	1	1	1	1	1	1	1	0	0	0	0	0		1	1	1	1	1	1	1	1	1	1	1	1	1	1	1	1	1	1
66	562	3.17902	Desipramine hydrochloride	1	1	1	1	1	1	1	1	1	1	1	0	0	0	1	1	1	1	1	1	1	0	0	0	0	0	0		1	1	1	1	1	1	1	0	1	1	1	0	1	0	1	1	1	1
67	1180	3.1902	Levocetirizine	1	1	1	1	1	1	1	1	1	1	1	1	1	1	1	1	1	1	1	1	1	0	1	0	0	0	0		1	1	1	1	1	1	1	1	1	1	1	1	1	1	1	1	1	1
68	404	3.20005	Chlorpromazine hydrochloride	1	1	1	1	1	1	1	1	1	1	1	1	1	1	1	1	1	1	1	1	0	0	0	0	0	0	0		1	1	1	1	1	1	1	1	1	1	1	1	1	0	1	1	1	1
69	1236	3.20665	Lovastatin	1	1	1	1	1	1	1	1	1	1	1	1	1	1	1	1	1	1	1	1	1	1	1	0	0	0	0		1	1	1	1	1	1	1	1	1	1	1	1	1	1	1	1	1	1
70	702	3.21132	Eletriptan	1	1	1	1	1	1	1	1	1	1	1	1	1	1	1	1	1	1	1	1	1	1	0	1	0	0	0		1	1	1	1	1	1	1	1	1	1	1	1	1	1	1	1	1	1
71	792	3.23267	Etodolac	1	1	1	1	1	1	1	1	1	1	1	1	1	1	1	1	1	1	1	1	1	0	0	0	0	0	0		1	1	1	1	1	1	1	1	1	1	1	1	1	1	1	1	1	1
72	2134	3.25336	Trifluoperazine hydrochloride	1	1	1	1	1	1	1	1	1	1	1	1	1	0	1	1	1	1	1	1	0	0	0	0	0	0	0		1	1	1	1	1	1	1	1	1	1	1	1	1	0	1	1	1	1
73	762	3.25553	Esomeprazole magnesium	1	1	1	1	1	1	1	1	1	1	1	1	1	1	1	1	1	1	1	1	1	1	0	0	0	0	0		1	1	1	1	1	1	1	1	1	1	1	1	1	1	1	1	1	1
74	1056	3.29246	Imatinib	1	1	1	1	1	1	1	1	1	1	1	1	1	1	1	1	1	1	1	1	1	1	0	0	0	0	0		1	1	1	1	1	1	1	1	1	1	1	1	1	1	1	1	1	1
75	1	3.30794	2-[1-methyl-5-(4-methylbenzoyl)pyrrol-2-yl]acetate	1	1	1	1	1	1	1	1	1	1	1	1	1	1	1	1	1	1	0	0	1	0	0	0	0	0	0		1	1	1	1	1	1	1	1	1	1	1	0	1	1	1	1	1	1
76	73	3.3224	Alpelisib	1	1	1	1	1	1	1	1	1	1	1	1	1	1	1	1	1	1	1	1	1	1	0	0	0	0	0		1	1	1	1	1	1	1	1	1	1	1	1	1	1	1	1	1	1
77	1574	3.324	Paroxetine hydrochloride	1	1	1	1	1	1	1	1	1	1	1	1	1	1	1	1	1	1	1	1	1	1	1	1	0	0	0		1	1	1	1	1	1	1	1	1	1	1	1	1	1	1	1	1	1
78	2184	3.32988	Varenicline	1	1	1	1	1	1	1	1	1	1	1	1	1	1	1	1	1	1	1	1	1	1	0	0	0	1	0		1	1	1	1	1	1	1	1	1	1	1	1	1	1	1	1	1	1
79	1058	3.33081	Imipramine	1	1	1	1	1	1	1	1	1	1	1	1	1	1	1	1	1	1	1	1	1	0	0	0	0	0	0		1	1	1	1	1	1	1	1	1	1	1	0	1	1	1	1	1	1
80	2243	3.33445	Zolpidem tartrate	1	1	1	1	1	1	1	1	1	1	1	1	1	1	1	1	1	1	1	1	1	1	0	0	0	0	0		1	1	1	1	1	1	1	1	1	1	1	1	1	1	1	1	1	1
81	1392	3.33544	Mivacurium chloride	1	1	1	0	1	1	1	1	0	0	0	0	1	0	0	0	0	0	0	0	0	0	0	0	0	0	0		1	1	1	0	1	1	1	1	0	0	0	1	1	0	0	0	0	0
82	885	3.38134	Fluvastatin	1	1	1	1	1	1	1	1	1	1	1	1	1	1	1	1	1	1	1	1	1	1	0	0	0	0	0		1	1	1	1	1	1	1	1	1	1	1	1	1	1	1	1	1	1
83	2064	3.39379	Tiagabine hydrochloride	1	1	1	1	1	1	1	1	1	1	1	1	1	1	1	1	1	1	1	1	1	1	0	0	0	0	0		1	1	1	1	1	1	1	1	1	1	1	1	1	1	1	1	1	1
84	555	3.39783	Delavirdine mesylate	1	1	1	1	1	1	1	1	1	1	1	1	1	1	1	1	1	1	1	1	1	1	0	1	1	0	0		1	1	1	1	1	1	1	1	1	1	1	1	1	1	1	1	1	1
85	598	3.40253	Diatrizoic acid	1	1	1	1	1	1	1	1	1	1	1	1	1	1	1	1	1	0	0	0	0	0	0	0	1	0	0		1	1	1	1	1	1	1	1	1	1	1	1	1	1	1	1	1	0
86	2063	3.41013	Tiagabine	1	1	1	1	1	1	1	1	1	1	1	1	1	1	1	1	1	1	1	1	1	1	1	1	0	1	0		1	1	1	1	1	1	1	1	1	1	1	1	1	1	1	1	1	1
87	1381	3.41176	Minocycline anion	1	1	1	1	1	1	1	1	1	1	1	1	1	1	1	1	1	1	1	1	1	1	1	1	0	0	0		1	1	1	1	1	1	1	1	1	1	1	1	1	1	1	1	1	1
88	1558	3.4202	Pamidronate disodium	1	1	1	1	1	1	1	1	1	1	1	1	1	1	1	1	1	1	0	1	0	1	0	0	0	0	0		1	1	1	1	1	1	1	1	1	1	1	1	1	1	1	1	1	1
89	1140	3.43095	Ketorolac tromethamine	1	1	1	1	1	1	1	1	1	1	1	1	1	1	1	1	1	1	1	1	1	0	0	0	0	0	0		1	1	1	1	1	1	1	1	1	1	1	1	1	1	1	1	1	1
90	1446	3.43798	Naratriptan hydrochloride	1	1	1	1	1	1	1	1	1	1	1	1	1	1	1	1	1	1	1	1	1	1	0	0	0	0	0		1	1	1	1	1	1	1	1	1	1	1	1	1	1	1	1	1	0
91	2084	3.4621	Tizanidine	1	1	1	1	1	1	1	1	1	1	1	1	1	1	1	1	1	1	1	1	1	1	0	1	0	0	0		1	1	1	1	1	1	1	1	1	1	1	1	1	1	1	1	1	1
92	1879	3.47072	Sertraline	1	1	1	1	1	1	1	1	1	1	1	1	1	1	1	1	1	1	1	1	1	1	1	1	0	1	0		1	1	1	1	1	1	1	1	1	1	1	1	1	1	1	1	1	1
93	110	3.49936	Amlodipine besylate	1	1	1	1	1	1	1	1	1	1	1	1	1	1	1	1	1	1	1	1	1	0	0	0	0	0	0		1	1	1	1	1	1	1	1	1	1	1	1	0	1	1	1	1	1
94	1556	3.50379	Palonosetron	1	1	1	1	1	1	1	1	1	1	1	1	1	1	1	1	1	1	1	1	1	0	1	0	0	0	0		1	1	1	1	1	1	1	1	1	1	1	1	1	1	1	1	1	1
95	1849	3.52251	Rufinamide	1	1	1	1	1	1	1	1	1	1	1	1	1	1	1	1	1	1	1	1	1	1	0	0	0	0	0		1	1	1	1	1	1	1	1	1	1	1	1	1	1	1	1	1	1
96	83	3.5267	Aluminum zirconium octocholrohydrex	0	1	0	0	0	0	0	0	0	0	0	0	0	0	0	0	0	0	0	0	0	0	0	0	0	0	0		0	1	0	0	0	0	0	0	0	0	0	0	0	0	0	0	0	0
97	337	3.52975	Carvedilol phosphate	1	1	1	1	1	1	1	1	1	1	1	1	1	1	1	1	1	1	1	1	1	1	0	0	0	0	0		1	1	1	1	1	1	1	1	1	1	1	1	1	1	1	1	1	1
98	1262	3.53471	Maprotiline	1	1	1	1	1	1	1	1	1	1	1	1	1	1	1	1	1	1	1	1	1	1	0	0	0	0	0		1	1	1	1	1	1	1	1	1	1	1	1	1	1	1	1	1	1
99	1015	3.55079	Hydrofluoric acid	1	1	0	0	0	0	1	0	0	0	0	0	1	0	0	0	0	0	0	0	0	0	0	0	0	0	0		1	1	0	0	0	0	1	0	0	0	0	0	1	0	0	0	0	0
100	1321	3.55344	Methenamine mandelate	0	1	0	1	1	0	0	0	0	0	0	0	0	0	1	0	0	0	0	0	0	0	0	0	0	0	0		0	1	0	1	1	0	0	0	0	0	0	0	0	0	1	0	0	0
[truncated: 36 more columns]
